# Supplementary material for: Bayesian phylogeography of influenza A/H3N2 for the 2014-15 season in the United States using three frameworks of ancestral state reconstruction
Source: PLoS Comput Biol. 2017 Feb 7;13(2):e1005389. doi: 10.1371/journal.pcbi.1005389 (PMC5321473; doi:10.1371/journal.pcbi.1005389)
Supplement: S1 Table — (CSV) [file pcbi.1005389.s001.csv]

Region	Sample_1	Sample_2	Sample_3	Sample_4	Sample_5	Sample_6
1	168130	168702	167940	167411	168127	167933
1	168703	168703	168130	168702	168715	168702
1	169334	168715	168715	168703	169908	168716
1	169484	169902	169285	169487	170037	169285
1	169490	169926	169490	169906	170111	169902
1	169906	170111	170037	169926	170150	172493
1	169908	170685	170107	170111	170693	172505
1	170685	170693	172565	170692	172508	172508
1	170693	172493	174122	170696	172730	172730
1	172495	172495	174187	172500	174159	174159
1	172565	172502	175183	172565	174175	174187
1	172730	172505	175185	174122	174187	174188
1	174122	172508	176510	174169	176537	175183
1	174132	174122	176535	174188	176540	175198
1	174149	174159	176625	175183	176628	175207
1	174159	175185	176651	175185	176651	176535
1	174169	176532	176659	176535	177537	176537
1	174187	176540	178990	176700	178979	176642
1	174188	178980	178992	178981	178990	177537
1	176733	178991	178993	178993	178993	178996
1	178980	178997	178996	178996	191047	181072
1	178996	191048	178997	191044	191048	188889
1	188889	191065	191044	191046	193343	191047
1	191048	191691	191434	191058	193349	191058
1	191065	193343	192159	194128	194128	191069
1	193343	193349	195891	194168	194134	193349
2	169296	169476	169307	169506	169296	169501
2	169307	169501	169309	172543	170035	169505
2	169476	169507	169476	172579	173852	170035
2	169501	172543	170035	172831	174128	172543
2	169507	172579	172831	174152	174146	172578
2	169508	174128	174152	174153	174152	174185
2	174152	174158	174161	174161	174162	175229
2	174158	175206	174185	174185	174192	176640
2	174192	175219	175167	175219	175167	176736
2	176746	176641	175220	176743	175219	178988
2	181071	176743	176736	176750	175220	178999
2	191043	191427	176746	178987	181071	181071
2	194179	191669	193319	194179	191669	191669
3	168129	167952	169942	169331	167952	169119
3	169331	169119	170039	169338	169311	169338
3	169942	169504	170049	169498	169331	169504
3	170136	170014	170136	170015	169337	169934
3	170712	170125	170697	170039	169504	170730
3	171385	170730	170702	170125	169912	171389
3	172564	171389	170715	170697	170039	171840
3	172574	171841	171843	170702	170125	172501
3	172575	172513	172564	170736	170702	172513
3	172590	172564	172575	172501	170737	172544
3	172610	172575	172594	172512	171843	172564
3	172751	172610	172610	172513	172501	172574
3	172754	172782	172751	172544	172588	172590
3	172782	175227	172754	172571	172590	172738
3	172783	175228	172783	175216	172782	174140
3	174140	176546	175196	176494	175227	175181
3	175181	176562	175227	176544	175228	175228
3	176494	176624	176503	176545	176503	176550
3	176511	177526	176546	176546	176509	176556
3	176543	177527	176559	176632	176511	176645
3	176545	177545	176562	176643	176550	176646
3	176632	178983	176644	176645	176663	176666
3	176644	188879	176666	188879	176666	176740
3	176666	188892	176740	188892	176745	177524
3	177526	191063	177535	192161	177535	177526
3	177535	192165	178982	192165	178985	177535
3	177545	192191	182625	192191	188893	178982
3	192174	193357	192186	193332	192174	191063
3	194132	195543	194180	194132	192191	192161
4	167396	167405	167404	167417	167406	167405
4	167405	167406	167405	167927	167413	167406
4	167407	167407	167407	167946	167414	167407
4	167414	167414	167413	168117	167926	167415
4	167418	167925	167416	168699	168116	167417
4	168108	167926	168116	169093	168699	167924
4	168699	168116	168124	169094	169095	167926
4	168705	169092	168698	169096	169126	168124
4	169095	169096	168699	169286	169317	169115
4	169304	169458	169093	169343	169340	169126
4	169315	169470	169094	169456	169470	169321
4	169470	169477	169115	169470	169935	169323
4	169477	170106	169126	169477	169947	169343
4	169929	170133	169315	169929	170023	169456
4	169935	170711	169323	170043	170718	170021
4	169947	170720	169343	170132	170720	170023
4	170016	170726	169456	170721	170726	170043
4	170133	172550	170021	171361	171354	170132
4	170714	172585	170028	171366	171362	170716
4	170723	172595	170133	172538	171367	170718
4	171354	172740	170134	172550	172538	171361
4	171362	172741	170704	172551	172585	171366
4	172559	172760	170723	172560	172596	171367
4	172745	172793	171387	172580	172801	171379
4	173217	172801	172536	172595	172806	172536
4	173225	172807	172596	172602	172809	172551
4	173246	173217	172740	172742	173220	172559
4	173247	173222	172743	172743	173225	172585
4	173256	173223	172748	172748	173246	172743
4	174157	173225	172793	172794	173247	172748
4	174173	174129	173220	172806	174151	172805
4	174177	174157	173225	173246	174157	172809
4	175162	174171	174189	175157	174191	173238
4	175171	175162	175176	175158	175162	173256
4	175176	175184	175251	175184	175176	174129
4	176488	176571	176489	175251	176572	175157
4	176490	176706	176571	176490	176715	175169
4	176571	177525	176751	176576	177531	175171
4	176751	177534	177531	176706	177538	176490
4	178972	177538	181075	176715	178971	176717
4	179003	178969	188868	176722	179002	178969
4	179010	179009	188890	178967	179003	179003
4	181077	179010	191050	179004	179004	181077
4	188883	188867	191052	179010	188880	188880
4	191052	191031	191055	181074	188883	188883
4	191067	191050	191067	188887	191052	188887
4	191703	191062	191678	191031	191067	191050
4	193351	191678	193310	191052	191678	191067
4	193353	191703	193359	191067	193328	193309
4	193354	193354	197491	193351	197486	197491
5	169453	169104	169085	169087	168706	168706
5	169909	169479	169120	169106	169086	169101
5	169910	169480	169130	169130	169289	169120
5	169933	169483	169344	169453	169344	169344
5	170042	169915	169479	169488	169488	169482
5	170122	169916	169482	169911	169491	169909
5	170684	170691	169483	169948	169494	169910
5	172496	172504	169494	170118	169924	169915
5	172504	172516	169917	170123	169930	169933
5	172506	172541	169930	170126	169933	170040
5	172547	172557	170029	170724	169948	170122
5	172553	172744	170047	172515	170029	170724
5	172758	173229	170123	172542	170047	172504
5	173236	173236	170724	172563	170684	172506
5	173240	173242	170729	172758	172496	172515
5	173242	173244	172548	172804	172516	172533
5	173258	173245	172563	173218	172533	172542
5	174172	173255	172758	173221	172553	172553
5	175159	174165	173219	173239	172557	172804
5	175163	174172	173224	173240	173234	173219
5	175192	175192	173255	173255	173239	173258
5	176555	176491	175156	173258	173255	174165
5	176567	176566	175160	173860	173258	175156
5	176575	176656	175163	174165	174181	175159
5	176652	176657	175170	175156	175163	175160
5	176656	176658	175192	175170	175170	176575
5	176657	176721	176538	176491	176491	176656
5	176701	178994	176569	176538	176539	176657
5	176721	179000	176701	176555	176560	176708
5	176732	179001	176723	176656	176647	176709
5	178994	188865	178977	176708	176656	176732
5	179008	188877	178989	178977	176710	178976
5	188865	191425	178994	188873	176721	178994
5	188873	191429	181078	188877	176742	179007
5	188874	191709	188874	191424	178976	188866
5	191701	191713	188882	191689	188877	191429
5	191713	191715	191701	191710	191670	193307
5	192183	192183	191710	191715	191701	193311
5	193311	193352	193331	192183	194130	193331
5	194175	194130	194183	194131	194131	194131
6	168709	168098	167950	168709	168709	166984
6	168711	169102	168098	168725	169102	168708
6	168712	169293	168118	169293	169292	169089
6	169102	169294	168707	169329	169467	169099
6	169108	169903	168708	169467	169481	169290
6	169291	169938	168725	169485	169485	169291
6	169329	169949	168726	169493	169903	169329
6	169335	170041	168727	169913	169907	169335
6	169486	170674	169102	169932	169932	169485
6	169944	170708	169329	170022	169940	169486
6	170022	170731	169481	170038	169944	169502
6	170038	170738	169502	170128	170676	169907
6	170041	171839	169932	170146	170701	169940
6	170675	172761	170022	170674	170708	169949
6	170679	172832	170674	170677	170709	170022
6	170701	172833	170679	170695	172832	170680
6	170709	172834	170680	172761	172834	170701
6	170742	173231	170687	172834	173231	170740
6	172739	173232	170695	173849	173232	172231
6	172834	173250	170701	174135	173250	172582
6	173216	173252	170742	174156	173845	173231
6	174135	173845	172608	175189	173857	173232
6	175175	173849	172833	176501	175175	173250
6	175224	174156	174136	176561	175188	173857
6	176501	174170	174144	176565	175189	174138
6	176506	176497	175175	176650	176495	175175
6	176507	176633	175189	176675	176506	175189
6	176553	176635	176501	176677	176508	176495
6	176622	176675	176636	176681	176565	176497
6	176634	176676	176637	176685	176650	176637
6	176678	176679	176638	176693	176676	176685
6	176680	176687	176639	176731	176680	176739
6	176693	176739	176693	178964	176739	178959
6	176739	178962	176739	178975	178962	178964
6	178959	178975	178964	181079	188895	178975
6	182624	178986	182624	188870	191037	188870
6	191702	188894	188895	191688	191688	191688
6	193308	191037	191688	194154	194154	193308
7	169103	169103	169107	169107	169103	169318
7	169336	169118	169283	169118	170108	169346
7	169914	169283	169925	169336	172498	169925
7	170713	169925	169937	170017	174134	169937
7	172499	170113	170108	170113	174168	172499
7	172507	172498	171384	172507	174179	172539
7	172539	172499	174145	172545	175193	172545
7	174134	172545	174186	176504	175214	172598
7	174168	175161	175172	176738	176524	174168
7	176524	175172	176522	177529	176564	176504
7	176629	175193	176534	191035	176688	176697
7	177529	176536	176536	191038	176697	176738
7	191035	176629	176564	194171	176738	181073
7	193356	176697	176660	194176	177529	191038
7	194176	191035	176688	194182	193350	194182
7	194177	193356	194139	195872	194177	195872
7	195882	195882	194176	195895	194182	195882
8	167402	168099	168103	168101	167402	168113
8	168102	168700	168109	169098	167408	168115
8	168701	169110	168700	169928	168101	169098
8	169110	169112	169098	170024	168102	169125
8	169113	169113	169112	170703	168109	169300
8	169306	169300	169128	170719	169111	170024
8	169904	169904	169306	170722	169112	170705
8	170020	170127	169322	172520	169113	170707
8	170690	170706	169452	172561	169308	170725
8	172593	170707	170020	172562	169475	172558
8	172736	170717	170027	172573	169928	172562
8	173850	170725	170036	172736	169939	172746
8	173859	170734	170698	173235	170024	174123
8	174154	172561	172554	173853	170706	174154
8	175154	172562	172749	173859	170734	174155
8	175180	172593	173850	174143	172747	174178
8	176705	172749	173859	174155	172749	174190
8	176711	172753	174143	175154	173850	175165
8	176713	174143	174154	175179	173853	175180
8	178968	174155	175164	176714	174190	176705
8	178974	175154	175180	176718	176671	176711
8	191423	175164	176671	176719	176711	178973
8	191671	175165	176719	178968	176719	191423
8	191676	175180	191676	191671	191423	191671
8	191682	178974	191683	191673	191677	191673
8	191712	179005	191711	191674	191714	191681
8	193333	191675	191714	191675	191716	191712
8	194140	191682	193360	191676	194146	192170
8	194147	191683	194150	191714	194150	193333
8	194150	191711	194158	194140	194158	193344
9	169123	169124	170044	170045	169314	169123
9	169124	169314	170137	170688	170110	169314
9	170045	169923	170688	170710	170137	170137
9	170110	170045	170699	172497	172497	171351
9	172497	170137	170739	174176	174131	172494
9	174147	170681	172607	175190	174133	172607
9	175191	170682	172611	176531	174174	172609
9	176523	170699	176528	176689	175187	174130
9	176673	170710	176689	176696	176493	174131
9	176741	172497	176734	191039	176516	174176
9	176748	172607	176749	191696	176529	175187
9	188864	175187	178957	192182	176531	176493
9	191039	175190	191032	193312	176689	176523
9	191696	176689	191033	193346	176749	176741
9	194133	176735	191698	193347	191033	191039
9	194137	176741	192182	194133	193346	191695
9	194144	178957	193347	194149	194148	191698
9	194161	194144	194148	194161	194153	194144
9	195890	194149	195890	195890	195890	194161
10	168721	167953	167953	168718	169298	167953
10	169129	168720	168720	168720	170033	168718
10	169298	169129	169945	169918	170689	168719
10	169495	169298	170129	169945	170728	168721
10	169918	169918	171837	170120	172583	170025
10	169945	170025	172830	170728	173237	170033
10	170025	170728	173227	172510	173251	170129
10	170120	176502	173241	172576	176502	170689
10	170129	176526	174141	172756	176521	171838
10	170728	176551	176502	172830	176526	172763
10	173227	176648	176654	175213	176648	173241
10	173251	176653	176726	176684	176672	173251
10	175213	176683	176737	176724	176684	173254
10	176725	176724	178963	176737	176726	176683
10	176726	178958	178978	177539	178965	176684
10	178978	178995	188878	178958	178995	176692
10	178995	188878	188888	191029	188878	178995
10	188878	188881	191059	191040	191431	188876
10	191040	191040	191432	191431	191432	191029
10	191041	191685	191692	191432	192176	191034
10	191059	192177	192187	192176	192177	192177
10	192177	192178	192188	192187	194138	193345
10	192178	193361	195893	195893	195893	193355
